# Supplementary material for: Examination of Weight-Loss Motivators and Family Factors in Relation to Weight Management Strategies and Dietary Behaviors among Adolescents with Obesity
Source: Nutrients. 2021 May 20;13(5):1729. doi: 10.3390/nu13051729 (PMC8160946; doi:10.3390/nu13051729)
Supplement: Supplementary file 1 [file nutrients-13-01729-s001.zip]

Archive with 1 entries (1 files):
- nutrients-1187712-supplementary.pdf
